# Supplementary material for: Spatio-temporal evolution and influencing factors of China’s ICT service industry
Source: Sci Rep. 2023 Jun 15;13:9703. doi: 10.1038/s41598-023-34994-z (PMC10272238; doi:10.1038/s41598-023-34994-z)
Supplement: Supplementary file 1 — Supplementary Information. [file 41598_2023_34994_MOESM1_ESM.xlsx]

## Sheet: Sheet1
	operating income of the ICT service industry (billion)			value-added of tertiary industry (billion)
Province/Nation	2015	2017	2019	2015	2017	2019
China	3970.87	5359.3	8123.12	34112.6	42912.9	52944.9
Beijing	753.6	961.31	1594.71	1833.17	2256.78	2954.25
Tianjin	73.44	120.24	135.18	862.515	1078.66	894.99
Hebei	72.38	87.01	135.42	1197.98	1504.01	1798.88
Shanxi	33.11	35.4	42.78	678.906	803.037	874.89
Inner Mongolia	31.78	36.74	35.58	721.351	804.676	853.05
Liaoning	80.4	91.32	111.85	1324.3	1230.72	1320.04
Jilin	38.38	43.97	44.93	546.114	685.066	630.47
Heilongjiang	31.78	33.79	46.41	765.209	887.683	681.5
Shanghai	368.26	460.59	788.37	1702.26	2119.15	2775.23
Jiangsu	425.98	605.55	665.32	3408.59	4316.97	5106.47
Zhejiang	380.09	675.09	972.07	2134.19	2760.23	3368.78
Anhui	65.71	77.89	143.66	860.211	1159.74	1886.04
Fujian	94.23	130.27	213.24	1079.69	1461.27	1921.7
Jiangxi	44.69	55.74	94.36	653.923	854.307	1176.01
Shandong	193.51	228.92	306.79	2853.74	3485.86	3764.02
Henan	81.45	105.28	214.33	1487.52	1930.8	2601.8
Hubei	81.89	101.36	205.73	1273.68	1650.74	2292.06
Hunan	70.15	87.27	133.39	1275.98	1675.91	2115.82
Guangdong	490.1	737.67	1290.28	3685.35	4808.57	5977.34
Guangxi	38.23	44.22	70.46	652.015	819.411	1077.2
Hainan	18.03	22.32	41.37	197.222	250.335	312.95
Chongqing	75.59	91.25	117.72	749.775	956.403	1255.75
Sichuan	180.34	225.58	251.59	1312.77	1838.97	2444.33
Guizhou	37.35	48.68	63.37	471.412	608.042	843.03
Yunnan	51.04	55.81	74.21	614.727	783.3	1222.46
Tibet	9.12	14.84	23.39	55.216	67.455	92.4
Shaanxi	86.34	103.93	157.15	734.21	927.448	1182.15
Gansu	22.46	25.36	33.11	334.146	403.836	480.54
Qinghai	7.53	8.5	10.04	100.081	122.401	150.43
Ningxia	8.54	10	11.2	129.441	161.237	188.38
Xinjiang	25.37	33.41	95.1	416.932	499.923	701.99
